# Supplementary material for: Woman authorship in pre-print versus peer-reviewed oral health-related publications: A two-year observational study
Source: PLoS One. 2021 Dec 6;16(12):e0260791. doi: 10.1371/journal.pone.0260791 (PMC8648106; doi:10.1371/journal.pone.0260791)
Supplement: S1 Data — (XLSX) [file pone.0260791.s001.xlsx]

## Sheet: SPSS research data
PrePrintorPeerReviewedJournal	ArticleTitle	DOI	FirstAuthorname	Gender1	Institution1	LastAuthorName	Gender2	Institution2	Altmetrics	Relationship	Relationship (numerical)				PublishedinPeerReviewedJournal	YearPublished
1	Consistent and reproducible long-term in vitro growth of health and disease-associated oral subgingival biofilms	https://doi.org/10.1101/324475	Irina M. Velsko	1	2	Luciana M. Shaddox	1	2	2	F-F	1				Now published in BMC Microbiology doi: 10.1186/s12866-018-1212-x	2018
1	Identification of the bacterial biosynthetic gene clusters of the oral microbiome illuminates the unexplored social language of bacteria during health and disease	https://doi.org/10.1101/431510	Gajender Aleti	0	4	Anna Edlund	1	4	7	M-F	3				Now published in mBio doi: 10.1128/mBio.00321-19	2018
1	Quantifying biosynthetic network robustness across the human oral microbiome	https://doi.org/10.1101/392621	David B. Bernstein	0	1	Daniel Segrè	0	1	11	M-M	4					2018
1	Sociodemographic patterning in the oral microbiome of a diverse sample of New Yorkers	https://doi.org/10.1101/189225	Audrey Renson	1	2	Jennifer B. Dowd	1	1	17	F-F	1					2018
1	Characterization of Oral Tactile Sensitivity and Chewing Efficiency Across Adulthood	https://doi.org/10.1101/333674	Grace E. Shupe	1	2	Curtis R. Luckett	0	2	4	F-M	2				Now published in Journal of Texture Studies doi: 10.1111/jtxs.12364	2018
1	High-resolution ISR amplicon sequencing reveals personalized oral microbiome	https://doi.org/10.1101/320564	Chiranjit Mukherjee	0	3	Eugene J. Leys	0	3	13	M-M	4				Now published in Microbiome doi: 10.1186/s40168-018-0535-z	2018
1	The effect of the stress hormone cortisol on the metatranscriptome of the oral microbiome	https://doi.org/10.1101/339325	Ana E. Duran-Pinedo	1	2	Jorge Frias-Lopez	0	2	11	F-M	2				Now published in npj Biofilms and Microbiomes doi: 10.1038/s41522-018-0068-z	2018
1	Metabolic modeling of Streptococcus mutans reveals complex nutrient requirements of an oral pathogen	https://doi.org/10.1101/419507	Kenan Jijakli	0	3	Paul A. Jensen	0	3	7	M-M	4				Now published in npj Biofilms and Microbiomes doi: 10.1038/s41522-018-0068-z	2018
1	Human salivary amylase gene copy number impacts oral and gut microbiomes	https://doi.org/10.1101/359737	Angela C. Poole	1	1	Ruth E. Ley	1	1	30	F-F	1				Now published in Cell Host & Microbe doi: 10.1016/j.chom.2019.03.001	2018
1	Supragingival plaque microbiome ecology and functional potential in the context of health and disease	https://doi.org/10.1101/325407	Josh L Espinoza	0	4	Chris L. Dupont	0	4	3	M-M	4				Now published in mBio doi: 10.1128/mbio.01631-18	2018
1	Dental restoration longevity among geriatric and adult special needs patients	https://doi.org/10.1101/202069	Daniel J Caplan	0	3	Jun Yan	0	1	3	M-M	4				Now published in JDR Clinical & Translational Research doi: 10.1177/2380084418799083	2018
1	Evidence of independent acquisition and adaption of ultra-small bacteria to human hosts across the highly diverse yet reduced genomes of the phylum Saccharibacteria	https://doi.org/10.1101/258137	Jeffrey S. McLean	0	4	Wenyuan Shi	0	1	27	M-M	4					2018
1	Mouse parabrachial neurons signal a relationship between bitter taste and nociceptive stimuli	https://doi.org/10.1101/383661	Jinrong Li	1	2	Christian H. Lemon	0	2	3	F-M	2					2018
1	Cargo Transport Shapes the Spatial Organization of a Microbial Community	https://doi.org/10.1101/318600	Abhishek Shrivastava	0	1	Howard C. Berg	0	1	23	M-M	4				Now published in Proceedings of the National Academy of Sciences doi: 10.1073/pnas.1808966115	2018
1	Simple statistical identification and removal of contaminant sequences in marker-gene and metagenomics data	https://doi.org/10.1101/221499	Nicole M. Davis	1	4	Benjamin J. Callahan	0	2	83	F-M	2				Now published in Microbiome doi: 10.1186/s40168-018-0605-2	2018
1	Metagenomic analysis uncovers strong relationship between periodontal pathogens and vascular dysfunction in American Indian population	https://doi.org/10.1101/250324	Prathik K Vijay Kumar	0	4	Scott T. Kelley	0	4	18	M-M	4					2018
1	Identification of salivary and plasma biomarkers for obesity in children by non-targeted metabolomic analysis	https://doi.org/10.1101/371815	J. Max Goodson	0	1	Mohammed Razzaque	0	1	1	M-M	4					2018
1	Differential profiles of soluble and cellular toll like receptor 2 and 4 in chronic periodontitis	https://doi.org/10.1101/355347	H. AlQallaf	1	3	Mythily Srinivasan	1	3	1	F-F	1				Now published in PLOS ONE doi: 10.1371/journal.pone.0200231	2018
1	Ultrasensitive capture of human herpes simplex virus genomes directly from clinical samples reveals extraordinarily limited evolution in cell culture	https://doi.org/10.1101/330860	Alexander L. Greninger	0	4	Keith R. Jerome	0	4	2	M-M	4				Now published in mSphere doi: 10.1128/mSphereDirect.00283-18	2018
1	Detection of de novo copy number deletions from targeted sequencing of trios (note: about oral cleft)	https://doi.org/10.1101/252833	Jack M. Fu	0	2	Ingo Ruczinski	0	3	5	M-M	4				Now published in Bioinformatics doi: 10.1093/bioinformatics/bty677	2018
1	Evaluation of TRPM8 and TRPA1 participation in dental pulp sensitivity to cold stimulation	https://doi.org/10.1101/212688	Benoit Michot	0	1	Jennifer L. Gibbs	1	1	1	M-F	3					2018
1	Human papillomavirus 16 E2 regulates keratinocyte gene expression relevant to cancer and the viral life cycle	https://doi.org/10.1101/461715	Michael R Evans	0	2	Iain M Morgan	0	2	1	M-M	4				Now published in Journal of Virology doi: 10.1128/jvi.01941-18	2018
1	Genome Wide Interaction Studies Identify Sex-Specific Risk Alleles for Nonsyndromic Orofacial Clefts	https://doi.org/10.1101/329599	Jenna C. Carlson	1	1	Elizabeth J. Leslie	1	2	5	F-F	1				Now published in Genetic Epidemiology doi: 10.1002/gepi.22158	2018
1	Selection of appropriate metagenome taxonomic classifiers for ancient microbiome research	https://doi.org/10.1101/260042	Irina M. Velsko,	1	2	Christina Warinner	1	2	16	F-F	1				Now published in MSystems doi: 10.1128/mSystems.00080-18	2018
1	16S rRNA sequence embeddings: Meaningful numeric feature representations of nucleotide sequences that are convenient for downstream analyses (Note: mentions oral microbiota)	https://doi.org/10.1101/314260	Stephen Woloszynek	0	1	Gail Rosen	1	1	0	M-F	3				Now published in PLOS Computational Biology doi: 10.1371/journal.pcbi.1006721	2018
1	Werner helicase control of human papillomavirus 16 E1-E2 DNA replication is regulated by SIRT1 deacetylation	https://doi.org/10.1101/450601	Dipon Das	0	2	Iain M Morgan	0	2	2	M-M	4				Now published in mBio doi: 10.1128/mbio.00263-19	2018
1	Discovery of allosteric non-covalent KRAS inhibitors that bind with sub-micromolar affinity and disrupt effector binding Note: oral cancer cell lines used in study	https://doi.org/10.1101/440487	Michael J. McCarthy	0	2	Alemayehu A. Gorfe	0	2	3	M-M	4				Now published in ACS Omega doi: 10.1021/acsomega.8b03308	2018
1	Diverse progenitor cells preserve salivary gland ductal architecture after radiation induced damage	https://doi.org/10.1101/295501	Alison J. May	1	4	Sarah M. Knox	1	4	12	F-F	1				Now published in Development (Cambridge, England) doi: 10.1242/dev.166363	2018
1	Competence Inhibition by the XrpA Peptide Encoded Within the comX Gene of Streptococcus mutans	https://doi.org/10.1101/265223	Justin Kaspar	0	2	Robert A Burne	0	2	14	M-M	4				Now published in Molecular Microbiology doi: 10.1111/mmi.13989	2018
1	Autoregulation of the S. mutans SloR metalloregulator is constitutive and driven by an independent promoter	https://doi.org/10.1101/301416	Patrick Monette	0	1	Grace Spatafora	1	1	1	M-F	3				Now published in Journal of Bacteriology doi: 10.1128/JB.00214-18	2018
1	Population-based Large-scale longitudinal analysis of relationship between asthma and neoplasia (Note: mentions salivary gland neoplasia)	https://doi.org/10.1101/439117	Abbas Shojaee	0	1	Geoffrey Chupp	0	1	2	M-M	4					2018
1	Diverse progenitor cells preserve salivary gland ductal architecture after radiation induced damage	https://doi.org/10.1101/295501	Alison J. May	1	4	Sarah M. Knox	1	4	12	F-F	1				Now published in Development (Cambridge, England) doi: 10.1242/dev.166363	2018
1	Role of IQGAP1 in Head and Neck Carcinogenesis	https://doi.org/10.1101/253484	Tao Wei	1	3	Paul F. Lambert	0	3	7	F-M	2					2018
1	Detection of HPV16, HPV18, p16, and E6/E7 MRNA in Nasopharyngeal Cancer: A Systematic Review and Meta-Analysis	https://doi.org/10.1101/401554	Rosalie Machado, BA	1	1	Tristan Tham	0	1	3	F-M	2					2018
1	Investigation of the Relationship between Markers of Systemic Inflammatory Response and Head and Neck Tumor Characteristics	https://doi.org/10.1101/399162	Tristan Tham, MD	0	1	Peter Costantino, MD	0	1	2	M-M	4					2018
1	SOX2 Regulation by Hedgehog Signaling Controls Adult Lingual Epithelium Homeostasis	https://doi.org/10.1101/269522	David Castillo-Azofeifa	0	4	Linda A. Barlow	1	4	17	M-F	3				Now published in Development doi: 10.1242/dev.164889	2018
1	Intersection of phosphate transport, oxidative stress and TOR signalling in Candida albicans virulence (Note: oropharyngeal candidiasis)	https://doi.org/10.1101/317933	Ning-Ning Liu	1	1	Julia R. Köhler	1	1	7	F-F	1				Now published in PLOS Pathogens doi: 10.1371/journal.ppat.1007076	2018
1	The Effect of Oral Tactile Sensitivity on Texture Perception and Mastication Behavior in Humans	https://doi.org/10.1101/466342	Grace E. Shupe	1	2	Curtis R. Luckett	0	2	3	F-M	2					#NULL!
1	Preferred hexoses influence long-term memory and induction of lactose catabolism by Streptococcus mutans	https://doi.org/10.1101/300749	Lin Zeng	0	2	Robert A. Burne	0	2	1	M-M	4				Now published in Applied and Environmental Microbiology doi: 10.1128/aem.00864-18	#NULL!
1	Correlation between the oral microbiome and brain resting state connectivity in smokers	https://doi.org/10.1101/444612	Dongdong Lin	0	4	Vince D. Calhoun	0	4	12	M-M	4					#NULL!
1	Intracellular signaling by the comRS system in Streptococcus mutans genetic competence	https://doi.org/10.1101/291088	Simon A.M. Underhill	0	2	Stephen J. Hagen	1	2	13	M-F	3				Now published in mSphere doi: 10.1128/mSphere.00444-18	#NULL!
1	Deep learning-based auto-segmentation of swallowing and chewing structures in CT	https://doi.org/10.1101/772178	Aditi Iyer	1	1	Aditya P. Apte	0	1	2	F-M	2					#NULL!
1	Rapamycin rejuvenates oral health in aging mice	https://doi.org/10.1101/861369	Jonathan Y. An	0	4	Matt Kaeberlein	0	4	30	M-M	4					2019
1	Adaptations to Oral and Pharyngeal Swallowing Function Induced by Injury to the Mylohyoid Muscle	https://doi.org/10.1101/832147	Suzanne N. King	1	2	Teresa Pitts	1	2	2	F-F	1				Now published in Dysphagia doi: 10.1007/s00455-019-10087-w	2019
1	Amino Sugars Modify Antagonistic Interactions between Commensal Oral Streptococci and Streptococcus mutans	https://doi.org/10.1101/551168	Lulu Chen	1	2	Lin Zeng	0	2	2	F-M	2				Now published in Applied and Environmental Microbiology doi: 10.1128/AEM.00370-19	2019
1	Oral bacteriophages are maintained at high levels for months in individuals but infrequently transmitted between mothers and infants	https://doi.org/10.1101/633727	Clifford J. Beall	0	3	Eugene J. Leys	0	3	4	M-M	4					2019
1	Effects of flavorless electronic cigarette aerosol on the survival and growth of common oral commensal streptococci	https://doi.org/10.1101/529909	Giancarlo A. Cuadra	0	1	Dominic Palazzolo	0	2	2	M-M	4					2019
1	Oral thermosensing by murine trigeminal neurons: modulation by capsaicin, menthol, and mustard oil	https://doi.org/10.1101/486480	Sara C.M. Leijon	1	2	Stephen D. Roper	0	2	1	F-M	2				Now published in The Journal of Physiology doi: 10.1113/JP277385	2019
1	Exploring novel probiotic mechanisms of Streptococcus A12 with functional genomics	https://doi.org/10.1101/671420	K Lee	2	2	RA Burne	0	2	5						Now published in Applied and Environmental Microbiology doi: 10.1128/AEM.01335-19	2019
1	Inhibition of adhesive nanofibrillar mediated Streptococcus gordonii - Candida albicans mono- and dual-species biofilms	https://doi.org/10.1101/689661	Raja Veerapandian	0	3	Govindsamy Vediyappan	0	3	3	M-M	4				Now published in Frontiers in Microbiology doi: 10.3389/fmicb.2019.02328	2019
1	PARP1 as a biomarker for early detection and intraoperative tumor delineation in epithelial cancers – first-in-human results	https://doi.org/10.1101/663385	Susanne Kossatz	1	1	Thomas Reiner	0	1	7	F-M	2				Now published in Nature Biomedical Engineering doi: 10.1038/s41551-020-0526-9	2019
1	The human microbiota is associated with cardiometabolic risk across the epidemiologic transition	https://doi.org/10.1101/595934	Na Fei	1	3	Lara R. Dugas	1	3	2	F-F	1				Now published in PLOS ONE doi: 10.1371/journal.pone.0215262	2019
1	Transmission of human-associated microbiota along family and social networks	https://doi.org/10.1101/540252	Ilana L. Brito	1	1	Eric J. Alm	0	1	23	F-M	2				Now published in Nature Microbiology doi: 10.1038/s41564-019-0409-6	2019
1	Manganese uptake, mediated by SloABC and MntH, is essential for the fitness of Streptococcus mutans	https://doi.org/10.1101/817585	Jessica K. Kajfasz	1	2	José A. Lemos	0	2	3	F-M	2				Now published in mSphere doi: 10.1128/mSphere.00764-19	2019
1	Spontaneously Arising Streptococcus mutans Variants With Reduced Susceptibility to Chlorhexidine Display Genetic Defects and Diminished Fitness	https://doi.org/10.1101/528471	Justin R. Kaspar	0	2	Robert A. Burne	0	2	3	M-M	4				Now published in Antimicrobial Agents and Chemotherapy doi: 10.1128/AAC.00161-19	2019
1	Biofilm and Cell Adhesion Strength on Dental Implant Surfaces via the Laser Spallation Technique	https://doi.org/10.1101/2019.12.11.873240	J. D. Boyd	2	2	Martha E. Grady	1	2	1							2019
1	Evoked and spontaneous pain assessment during tooth pulp injury	https://doi.org/10.1101/742049	Heather Lynn Rossi	1	1	Ishmail Abdus-Saboor	0	1	16	F-M	2				Now published in Scientific Reports doi: 10.1038/s41598-020-59742-5	2019
1	Repurposing the Streptococcus mutans CRISPR-Cas9 System to Understand Essential Gene Function	https://doi.org/10.1101/791483	Robert Shields	0	2	Robert A Burne	0	2	7	M-M	4				Now published in PLOS Pathogens doi: 10.1371/journal.ppat.1008344	2019
1	Availability of Zinc Impacts Interactions Between Streptococcus sanguinis and Pseudomonas aeruginosa in Co-culture	https://doi.org/10.1101/789099	Kewei Li	0	1	George A. O’Toole	0	1	9	M-M	4				Now published in Journal of Bacteriology doi: 10.1128/JB.00618-19	2019
1	A systematic genetic analysis and visualization of phenotypic heterogeneity among orofacial cleft GWAS signals	https://doi.org/10.1101/332270	Jenna C. Carlson	1	1	Elizabeth J. Leslie	1	2	14	F-F	1				Now published in Genetic Epidemiology doi: 10.1002/gepi.22214	2019
1	Aggregatibacter actinomycetemcomitans LtxA hijacks endocytic trafficking pathways in human lymphocytes	https://doi.org/10.1101/769778	Edward T Lally	0	1	Nataliya Balashova	1	1	1	M-F	3					2019
1	Human papillomavirus 16 E6 and E7 synergistically repress innate immune gene transcription	https://doi.org/10.1101/841007	Claire D. James	1	2	Iain M Morgan	1	2	1	F-F	1				Now published in mSphere doi: 10.1128/mSphere.00828-19	2019
1	Regional Differences Following Partial Salivary Gland Resection	https://doi.org/10.1101/713230	Kevin J. O'Keefe	0	1	Melinda Larson	1	1	4	M-F	3				Now published in Journal of Dental Research doi: 10.1177/0022034519889026	2019
1	Pseudomonas aeruginosa Can Inhibit Growth of Streptococcal Species via Siderophore Production	https://doi.org/10.1101/307488	Jessie E. Scott	0	1	George A. O’Toole	0	1	19	M-M	4				Now published in Journal of Bacteriology doi: 10.1128/JB.00014-19	2019
1	Biofilm rupture by laser-induced stress waves increases with loading amplitude, independent of location	https://doi.org/10.1101/827964	Kaitlyn L. Kearns	1	2	Martha E. Grady	1	2	2	F-F	1				Now published in ACS Applied Bio Materials doi: 10.1021/acsabm.9b01085	2019
1	Cleft lip and cleft palate (CL/P) in Esrp1 KO mice is associated with alterations in Wnt signaling and epithelial-mesenchymal crosstalk	https://doi.org/10.1101/2019.12.12.874636	SungKyoung Lee	0	1	Russ P. Carstens	0	1	10	M-M	4					2019
1	SPECC1L-deficient palate mesenchyme cells show speed and directionality defect	https://doi.org/10.1101/854273	Jeremy P. Goering	0	3	Irfan Saadi	0	3	1	M-M	4					2019
1	Accumulation of Rare Coding Variants in Genes Implicated in Risk of Human Cleft Lip with or without Cleft Palate	https://doi.org/10.1101/533208	Nicholas J. Marini	0	4	Gary M Shaw	0	4	1	M-M	4				Now published in American Journal of Medical Genetics Part A doi: 10.1002/ajmg.a.61183	2019
1	Effect of Maxillary Expansion and Protraction on the Oropharyngeal Airway in Individuals with Non-syndromic Cleft Palate with or without Cleft Lip	https://doi.org/10.1101/557199	Najla Alrejaye	1	4	Snehlata Oberoi	1	4	1	F-F	1				Now published in PLOS ONE doi: 10.1371/journal.pone.0213328	2019
1	Carbohydrate and PepO control bimodality in competence development by Streptococcus mutans	https://doi.org/10.1101/670752	Simon A.M. Underhill	0	2	Stephen J. Hagen	0	2	1	M-M	4				Now published in Molecular Microbiology doi: 10.1111/mmi.14367	#NULL!
1	Environmental Triggers of lrgA Expression in Streptococcus mutans	https://doi.org/10.1101/668731	Ivan Ishkov	0	2	Stephen J. Hagen	0	2	1	M-M	4				Now published in Frontiers in Microbiology doi: 10.3389/fmicb.2020.00018	#NULL!
2	Factors Associated With Preventive Dental Visits Before and During Pregnancy	10.1089/jwh.2018.7509	Shillpa Naavaal	1	2	Kenesha Smith	1	2	3	F-F	1				Journal of Women's Health	2019
2	Oral Health-Related Quality of Life Among Publicly Insured Mental Health Service Outpatients With Serious Mental Illness	10.1176/appi.ps.201900111	Peter C Lam	0	1	Roberto Lewis-Fernandez	0	1	7	M-M	4				Psychiatric Services	2019
2	Understanding Oral Health Behaviors Among Children Treated for Caries Under General Anesthesia		Helen H Lee	1	3	Anne Koerber	1	3	0	F-F	1				Journal of Dentistry for Children	2019
2	Medical Provider Promotion of Oral Health and Women's Receipt of Dental Care During Pregnancy	10.1007/s10995-018-02714-z	Kristen S Marchi	1	4	Paula Braveman	1	4	2	F-F	1				Maternal and Child Health Journal	2019
2	Acculturation and a Potential Relationship With Oral Health Outcomes Among Somali Refugees in Massachusetts	10.1007/s10903-017-0650-0	Jo Hunter-Adams	1	1	Paul L Geltman	0	1	0	F-M	2				Journal of Immigrant and Minority Health	2018
2	Child and Parent Demographic Characteristics and Oral Health Perceptions Associated With Clinically Measured Oral Health	10.1177/2380084418774549	M Marcus	0	4	H Liu	0	4	0	M-M	4				JDR Clinical and Translational Research	2018
2	Oral Health Promotion and Smoking Cessation Program Delivered via Tobacco Quitlines: The Oral Health 4 Life Trial	10.2105/AJPH.2017.304279	Jennifer B McClure	1	4	Sheryl L Catz	1	4	5	F-F	1				American Journal of Public Health	2018
2	Disparities in Oral Health by Immigration Status in the United States	10.1016/j.adaj.2018.01.024	Fernando A Wilson	0	3	Jim P Stimpson	0	1	15	M-M	4				Journal of the American Dental Association	2018
2	Innovative Models of Dental Care Delivery and Coverage: Patient-Centric Dental Benefits Based on Digital Oral Health Risk Assessment	10.1016/j.cden.2017.11.009	John Martin	0	1	Mary E Foley	1	2	0	M-F	3				Dental Clinics of North America	#NULL!
2	Protect Tiny Teeth Toolkit: An Oral Health Communications Resource for Providers of Pregnant Women and New Mothers	10.1089/jwh.2019.7657	Cassie Brailer	1	2	Lauren Barone	1	3	0	F-F	1				Journal of Women's Health	2019
2	Developing Children's Oral Health Assessment Toolkits Using Machine Learning Algorithm	10.1177/2380084419885612	Yan Wang	1	4	H Liu	0	4	0	F-M	2				JDR Clinical and Translational Research	#NULL!
2	Broken Smiles: The Impact of Untreated Dental Caries and Missing Anterior Teeth on Employment	10.1111/jphd.12317	Yara A Halasa-Rappel	1	1	Donald S Shepard	0	1	21	F-M	2				Journal of Public Health Dentistry	2019
2	The Psychometric Properties of a New Oral Health Illness Perception Measure for Adults Aged 62 Years and Older	10.1371/journal.pone.0214082	Suchitra Nelson	1	3	Christine Riedy	1	1	17	F-F	1				PLoS One	2019
2	Assessment of Psychometric Properties of an Oral Health Care Measure of Cultural Competence Among Dental Students Using Rasch Partial Credit Model	10.21815/JDE.018.107	Yu Su	0	2	Linda S Behar-Horenstein	1	2	1	M-F	3				Journal of Dental Education	2018
2	"Seniors Only Want Respect": Designing an Oral Health Program for Older Adults	10.1111/scd.12265	Ivette Estrada	1	1	Mary E Northridge	1	1	1	F-F	1				Special Care in Dentistry	2018
2	Parkinson's Disease Oral Health Module: Interprofessional Coordination of Care	10.15766/mep_2374-8265.10699	Cameron B Jeter	0	2	Deborah J Jones	1	2	5	M-F	3				MedEdPortal	2018
2	The Relationship Between Oral Health and COPD Exacerbations	10.2147/COPD.S194991	Arianne K Baldomero	1	3	Chris H Wendt	1	3	14	F-F	1				International Journal of Chronic Obstructive Pulmonary Disease	2019
2	Medical-dental Integration	10.1016/j.adaj.2018.07.008	Donald B Giddon	0	1		3	#NULL!	0						Journal of the American Dental Association	2018
2	Oral Health Integration: A Call to Action	10.22454/FamMed.2018.988346	Stephanie A Gill	1	1	Beat Steiner	0	2	0	F-M	2				Family Medicine	2018
2	Child and Parent Demographic Characteristics and Oral Health Perceptions Associated With Clinically Measured Oral Health	10.1177/2380084418774549	M Marcus	0	4	Honghu Liu	0	4	0	M-M	4				JDR Clinical and Translational Research	2018
2	A Multi-Institutional Study of Dental Student Readiness to Address Adolescent Risk Behaviors	10.21815/JDE.019.029	Leda Regina Fernandes Mugayar	1	2	Linda S. Behar-Horenstein	1	2	1	F-F	1				Journal of Dental Education	2019
2	Oral Health and Oral Health-Related Quality of Life in Children With Obstructive Sleep Apnea	10.5664/jcsm.7672	Basma Tamasas	1	4	Maida Chen	1	4	4	F-F	1				Journal of Clinical Sleep Medicine	2019
2	The Impact of Federal and State Policy on Oral Health Care Delivery in Long-Term Care Settings	10.1353/hpu.2018.0113	Keely Walgama	1	4	Elizabeth Mertz	1	4	12	F-F	1				Journal of Healthcare for the Poor and Underserved	2018
2	For Preventive Medicine to Include Oral Health Care, the Dental Profession, Licensing Agencies, Payers, and the Public Must Effect Change	0.1016/j.ypmed.2018.07.004	Donald B Giddon	0	1	Leon A Assael	0	4	1	M-M	4				Preventive Medicine	2018
2	The Association Between Dental, General, and Mental Health Status Among Underserved and Vulnerable Populations Served at Health Centers in the US	10.1111/jphd.12234	Vy H Nguyen	1	2	Suma Nair	1	2	2	F-F	1				Journal of Public Health Dentistry	2018
2	Oral Health Training in Osteopathic Medical Schools: Results of a National Survey	10.7556/jaoa.2018.100	Lisa Simon	1	1	Christine Riedy	1	1	1	F-F	1				The Journal of the American Osteopathic Association	2018
2	Translating Prenatal Oral Health Clinical Standards Into Dental Education: Results and Policy Implications	10.1111/jphd.12291	M Gentry Byrd	2	2	Jane A Weintraub	1	2	0						Journal of Public Health Dentistry	2019
2	Pediatric Oral Disease	10.1016/j.cden.2019.08.012	Sumitra S Golikeri	1	1	Christoper Pae	0	1	1	F-M	2				Dental Clinics of North America	2019
2	An Oral Health Baseline of Need at a Predominantly African American Program of All-Inclusive Care for the Elderly (PACE): Opportunities for Dental-Nursing Collaboration	10.1016/j.gerinurse.2018.12.014	Matthew M Oishi	0	1	Pamela Z Cacchione	1	1	2	M-F	3				Geriatric nursing	2019
2	A Qualitative Study of Oral Health Knowledge Among African Americans	10.1371/journal.pone.0219426	Sherieda Muthra	1	2	Lucile L Adams-Campbell	1	2	3	F-F	1				PLoS One	2019
2	Illuminating Mexican Migrant Adolescents' Dental Access and Utilization Experiences	10.1922/CDH_4255Cabudol07	M J Cabudol	2	4	Tracy Finlayson	1	4	0						Community Dental Health	2018
2	A Pilot Quality Improvement Collaborative to Improve Safety Net Dental Access for Pregnant Women and Young Children	10.1007/s10995-017-2397-6	Emily B Vander Schaaf	1	2	Kori B Flower	1	2	0	F-F	1				Maternal and Child Health Jounral	2018
2	Role of Dental Hardware in Oral Cavity Squamous Cell Carcinoma in the Low-Risk Nonsmoker Nondrinker Population	10.1002/hed.25059	Jessica A 1ensky	1	3	Nishant Agrawal	0	3	1	F-M	2				Head and Neck	2018
2	Oral Health and Candida Carriage in Socioeconomically Disadvantaged US Pregnant Women	10.1186/s12884-019-2618-7	Jin Xiao	1	1	Anna Nikitkova	1	1	1	F-F	1				BMC Pregnancy and Childbirth	2019
2	Oral Health and Access to Dental Care Among Older Homeless Adults: Results From the HOPE HOME Study	10.1111/jphd.12288	Daniel J Freitas	0	4	Margot Kushel	1	4	13	M-F	3				Journal of Public Health Dentistry	#NULL!
2	An Interactive Parent-Targeted Text Messaging Intervention to Improve Oral Health in Children Attending Urban Pediatric Clinics: Feasibility Randomized Controlled Trial	10.2196/14247	Belinda Borrelli	1	1	Scott Werntz	0	3	10	F-M	2				JMIR MHEalth UHEalth	2019
2	Using Storytelling to Address Oral Health Knowledge in American Indian and Alaska Native Communities	10.5888/pcd15.170305	Brenda Heaton	1	1	Maureen A. Wimsatt	1	4	3	F-F	1				Preventing Chronic Disease	2018
2	HPV and Oral Cancer: The Need to Integrate Oral Health Practices Into Nursing Education	10.1188/18.CJON.E166-E173	Kimberly Walker	1	3	Susan T Vadaparampil	1	2	0	F-F	1				Clinical Journal of Oncology Nursing	2018
2	Narrowing the Rural Oral Healthcare Gap: The 2017 Rural Interprofessional Oral Health Practice Symposium	10.1186/s12903-018-0671-7	Sean G Boynes	0	1	Amy B Martin	1	2	2	M-F	3				BMC Oral Health	2018
2	Implementation of an EMR System for a Comprehensive Dental Service Within a Large Regional Hospital Network: Challenges and Opportunities Presented by the Introduction of New Technology	10.5210/ojphi.v11i2.10131	Stephen Swanik	0	3		3	#NULL!	0						Online Journal of Public Health Informatics	2019
2	Approaches to Modulate Biofilm Ecology	10.1016/j.cden.2019.07.002	Marcelle M Nascimento	1	2		3	#NULL!	1						Dental Clinics of North America	2019
2	Application of Machine Learning for Diagnostic Prediction of Root Caries	10.1111/ger.12432	Man Hung	0	4	Frank W Licari	0	4	1	M-M	4				Gerodontology	2019
2	A Systematic Review of Studies Comparing Conventional Complete Denture and Implant Retained Overdenture	10.1016/j.jpor.2017.06.004	Ahmad Kutkut	0	2	Jamie Studts	0	2	3	M-M					Journal of Prosthodontic Research	2018
2	Preventive Dental Care Use for Children With Special Health Care Needs in Washington's Access to Baby and Child Dentistry Program	10.1016/j.adaj.2018.08.026	Maureen H Craig	1	4	Donald L. Chi	0	4	0	F-M	2				Journal of the American Dental Association	2019
2	The Persistence of Oral Health Disparities for African American Children: A Scoping Review	10.3390/ijerph16050710	Dominique H. Como	1	4	Sharon A. Cermak	1	4	60	F-F	1				International Journal of environmental research and public health	2019
2	Point: A 21st-century Paradigm for the Recognition of Dental Specialties in the United States: Historical Review, Lessons Learned, Looking Forward	10.1016/j.adaj.2019.01.023	Mark A Saxen	0	3	Michael Mashni	0	4	0	M-M	4				Journal of the American Dental Association	2019
2	Added Sugar and Dental Caries in Children: A Scientific Update and Future Steps	10.1016/j.cden.2018.08.003	Donald L Chi	0	4	JoAnna M Scott	1	3	2	M-F	3				Dental Clinics of North America	2019
2	Improving Oral Health Through Dental Fluoride Varnish Application in a Primary Care Paediatric Practice	10.1136/bmjoq-2018-000589	Sathyanarayan Sudhanthar	0	3	Michael Stiffler	1	3	0	M-F	3				BMJ Open Quality	2019
2	Association Between Autism Spectrum Disorder and Caregiver-Reported Dental Caries in Children	10.1177/2380084419875441	J M Burgette	1	1	Azadeh Rezaie	1	1	7	F-F	1				JDR Clinical and Translational Research	2019
2	Patient Awareness of Association of Diabetes and Periodontal Disease	10.1177/1524839918801909	Neel Shimpi	0	3	Amit Acharya	0	3	1	M-M	4				Health Promotion Practice	2018
2	Psychosocial Factors and Oral Health Practices of Preschool-Aged Children: A Qualitative Study With Hispanic Mothers	0.1080/13557858.2017.1315366	Tracy Finlayson	1	4	Karen Beccera	1	4	10	F-F	1				Ethnicity and Health	2019
2	Benefits and Challenges of Partner Site Engagement With Community-Based Dental Education Programs: The Partner Sites' Perspectives	10.21815/JDE.019.102	Patrick D Smith	0	3	Darien Weatherspoon	0	1	0	M-M	4				Journal of Dental Education	2019
2	Building a Pediatric Oral Health Training Curriculum for Community Health Workers	10.1097/PHH.0000000000000582	Molly Martin	1	3	Anna Sandoval	1	3	2	F-F	1				Journal of Public Health Management and Practice	2018
2	Exploring Oral Paleopathology in the Central Andes: A Review	10.1016/j.ijpp.2019.10.003	Celeste Marie Gagnon	1	1		3	#NULL!	1						International Journal of Paleopathology	2019
2	How Evidence-Based Dentistry Has Shaped the Practice of Oral Medicine	10.1016/j.cden.2018.08.006	Katherine France	1	1	Thomas P Sollecito	0	1	5	F-M	2				Dental Clinics of North America	2019
2	Electric Brushes Improve Outcomes in Caregiver-Assisted Oral Hygiene	10.1097/01.NURSE.0000569764.96290.70	Courtney E Vannah	1	1	Valia R. Sammarco	1	1	1	F-F	1				Nursing	2019
2	Dietary Intake, Attitudes Toward Healthy Food, and Dental Pain in Low-Income Youth	10.1177/2380084418774039	Nicole Nicksic	1	2	Deanna Hoelscher	1	2	0	F-F	1				JDR Clinical and Translational Research	2018
2	Evaluation of a Comprehensive Oral Health Services Program in School-Based Health Centers	10.1007/s10995-018-2478-1	Tara Trudnak Fowler	1	2	Elizabeth Edgarton	1	2	5	F-F	1				Maternal and Child Health Journal	2018
2	Impact of an Oral Health Education Intervention Among a Group of Patients With Eating Disorders (Anorexia Nervosa and Bulimia Nervosa)	10.1186/s40337-019-0259-x	Laura S Silverstein	1	4	Michael W Roberts	0	2	0	F-M	2				Journal of Eating Disorders	2019
2	Preventive Dental Care Utilization in Asian Americans in Austin, Texas: Does Neighborhood Matter?	10.3390/ijerph15102261	Hyunwoo Yoon	0	2	Hyun Kim	0	2	2	M-M	4				International Journal of environmental research and public health	2018
2	Pilot Test of Survey to Assess Dental and Dental Hygiene Student Human Papillomavirus-Related Oropharyngeal Cancer Knowledge, Perceptions, and Clinical Practices	10.1007/s13187-017-1165-z	Holdunn Rutkoski	0	4	Deanna Kepka	1	4	0	M-F	3				Journal of Cancer Education	2018
2	The Association Between Oral Disease and Type of Antiretroviral Therapy Among Perinatally HIV-infected Youth	10.1097/QAD.0000000000001965	Caroline H Shiboski	1	4	Anna-Barbara Moscicki	1	4	1	F-F	1				AIDS	2018
2	Association of Added Sugar Intake and Caries-Related Experiences Among Individuals of Mexican Origin	10.1111/cdoe.12378	Sonia Vega Lopez	1	4	Gerardo Maupome	0	3	0	F-M	2				Community Dentistry and Oral Epidemiology	2018
2	Changes in Older Adults' Oral Health and Disparities: 1999 to 2004 and 2011 to 2016	10.1111/jgs.15777	Susan O Griffin	1	2	Judith A Jones	1	3	9	F-F	1				Journal of the American Geriatrics Society	2019
2	Population-Based Estimation of Dental Caries and Periodontal Disease Rates of Gravid and Recently Postpartum Women in Lilongwe, Malawi	10.1055/s-0039-1695003	Kathleen M Antony	1	2	Kjersti M Aagaard	1	2	1	F-F	1				AJP Reports	2019
2	Improving Oral Health Through Dental Fluoride Varnish Application in a Primary Care Paediatric Practice	10.1136/bmjoq-2018-000589	Sathyanarayan Sudhanthar	0	3	Michael Stiffler	0	3	0	M-M	4				BMJ Open Quality	2019
2	Impact of Making Dental Care Affordable on Quality of Life in Adults Aged 45 Years and Older	10.1177/0898264319857967	Shillpa Naavaal	1	2	Judith A Jones	1	3	14	F-F	1				Journal of Aging and Health	2019
2	Prevention and Rehabilitation of Musculoskeletal Disorders in Oral Health Care Professionals: A Systematic Review	10.1016/j.adaj.2019.01.031	Shawn C Roll	0	4	Jane L. Forrest	1	4	7	M-F	3				Journal of the American Dental Association	2019
2	Oral Health-Related Outcomes in Edentulous Patients Treated With Mandibular Implant-Retained Dentures Versus Complete Dentures: Systematic Review With Meta-Analyses	10.1563/aaid-joi-D-17-00210	Philip Kroll	0	4	Re1 Enciso	0	4	1	M-M	4				The Journal of Oral Implantology	2018
2	Preventive Dental Care at 6-Month Intervals Is Associated With Reduced Caries Risk	10.1177/0009922817691823	Valerie J Flaherman	1	4	Megumi Okumura	1	4	0	F-F	1				Clinical Pediatrics	2018
2	Evidence of effectiveness of preventive dental care in reducing dental treatment use and related expenditures	10.1111/jphd.12262	Nadereh Pourat	1	4	Xiao Chen	1	4	1	F-F	1				Journal of Public Health Dentistry	2018
#NULL!
#NULL!
#NULL!
#NULL!
#NULL!
#NULL!
#NULL!
#NULL!
#NULL!
#NULL!
#NULL!
#NULL!
#NULL!
#NULL!
#NULL!
#NULL!
#NULL!
#NULL!
#NULL!
#NULL!
#NULL!
#NULL!
#NULL!
#NULL!
#NULL!
#NULL!
#NULL!
#NULL!
#NULL!
#NULL!
#NULL!
#NULL!
#NULL!
#NULL!
#NULL!
#NULL!
#NULL!
#NULL!
#NULL!
#NULL!
#NULL!
#NULL!
#NULL!
#NULL!
#NULL!
#NULL!
#NULL!
#NULL!																		#NULL!	#NULL!	#NULL!	#NULL!	#NULL!
